# Supplementary material for: Flavonoids and Isoflavonoids Biosynthesis in the Model Legume Lotus japonicus; Connections to Nitrogen Metabolism and Photorespiration
Source: Plants (Basel). 2020 Jun 20;9(6):774. doi: 10.3390/plants9060774 (PMC7357106; doi:10.3390/plants9060774)
Supplement: Supplementary file 1 [file plants-09-00774-s001.zip › Supplementary Table S2.xlsx]

## Sheet: Hárok1
List of genes related to flavonoid and isoflavonoid pathway in Lotus japonicus
Gene name	Kazusa 3.0 identifier	Kazusa 2.5 identifier	Description	Reference
CHS1	Lj1g3v0116650	chr1.LjT45J22.50.r2.m	chalcone synthase	Monje-Rueda et al., unpublished
CHS2	Lj1g3v0898770	chr1.LjT45J22.50.r2.m	chalcone synthase	Monje-Rueda et al., unpublished
CHS3	Lj1g3v0898850	chr1.LjT45J22.120.r2.m	chalcone synthase	Monje-Rueda et al., unpublished
CHS4	Lj1g3v2626190	chr1.CM0284.240.r2.m	chalcone synthase	Monje-Rueda et al., unpublished
CHS5	Lj1g3v2626200	chr1.CM0284.250.r2.m	chalcone synthase	Monje-Rueda et al., unpublished
CHS6	Lj1g3v3918050	chr1.CM0104.1140.r2.m	chalcone synthase	Monje-Rueda et al., unpublished
CHS7	Lj1g3v2626190	chr2.CM0018.1200.r2.m	chalcone synthase	Monje-Rueda et al., unpublished
CHS8	Lj0g3v0129339	chr2.CM0018.1300.r2.m	chalcone synthase	Monje-Rueda et al., unpublished
CHS9	Lj2g3v2124320	chr2.CM0018.730.r2.m	chalcone synthase	Monje-Rueda et al., unpublished
CHS10	Lj2g3v2124310	chr2.CM0018.750.r2.m	chalcone synthase	Monje-Rueda et al., unpublished
CHS11	Lj2g3v2124320	chr2.CM0018.760.r2.m	chalcone synthase	Monje-Rueda et al., unpublished
CHS12	Lj4g3v2574990	chr4.CM0044.260.r2.d	chalcone synthase	Monje-Rueda et al., unpublished
CHS13	Lj4g3v2574990	chr4.CM0046.110.r2.m	chalcone synthase	Monje-Rueda et al., unpublished
CHS-like	Lj3g3v3541740	not available	CHS-like protein	Monje-Rueda et al., unpublished
CHI1	Lj5g3v2288880	chr5.CM0180.670.r2.m	chalcone isomerase	Shimada et al. 2003
CHI2	Lj5g3v2288910	chr5.CM0180.690.r2.m	chalcone isomerase	Shimada et al. 2003
CHI3	Lj5g3v2288870	chr5.CM0180.660.r2.m	chalcone isomerase	Shimada et al. 2003
CHI4	Lj5g3v2288880	chr5.CM0180.680.r2.m	chalcone isomerase	Monje-Rueda et al., unpublished
DFR1	Lj5g3v0108500	chr5.CM0077.780.nc	dihydroflavonol 4-reductase	Shimada et al. 2005
DFR2	Lj5g3v0108490	chr5.CM0077.110.r2.m	dihydroflavonol 4-reductase	Shimada et al. 2005
DFR3	Lj5g3v0108500.1	chr5.CM0077.120.r2.m	dihydroflavonol 4-reductase	Shimada et al. 2005
DFR4	Lj5g3v0108500.2	chr5.CM0077.140.r2.m	dihydroflavonol 4-reductase	Shimada et al. 2005
DFR5	Lj5g3v0108500.3	chr5.CM0077.150.r2.m	dihydroflavonol 4-reductase	Shimada et al. 2005
F3H	Lj4g3v1037630	chr4.CM0119.240.r2.m	flavanone 3-hydroxylase	Kunhiro et al. 2017
F3'H	Lj4g3v1708650	chr4.CM0087.1040.r2.d	flavanone 3‘–hydroxylase	Kunhiro et al. 2017
FLS	Lj1g3v0705350	chr1.LjB17A22.120.r2.m	2-hydroxyisoflavanone synthase	Kunhiro et al. 2017
PKR1	Lj2g3v3339040	chr2.CM0191.390.r2.m	polyketide reductase	Shimada et al. 2007 , Shelton et al. 2012
PKR2	Lj2g3v3339050	chr2.CM0191.400.r2.m	polyketide reductase	Shimada et al. 2007 , Shelton et al. 2012
PKR3	not available	chr2.CM0191.410.r2.m	polyketide reductase	Shimada et al. 2007 , Shelton et al. 2012
PKR4	Lj2g3v3339170	chr2.CM0191.480.r2.m	polyketide reductase	Shimada et al. 2007 , Shelton et al. 2012
PKR5	Lj0g3v0001739	CM1092.70.r2.m	polyketide reductase	Shimada et al. 2007 , Shelton et al. 2012
PKR6	Lj0g3v0328299	LjSGA_019910.1	polyketide reductase	Shimada et al. 2007 , Shelton et al. 2012
IFS1	Lj4g3v0485090	chr4.CM0432.2900.r2.m	isoflavone synthase	Shimada et al. 2007
IFS2	Lj4g3v0486150	chr4.CM0432.3150.r2.m	isoflavone synthase	Shimada et al. 2007
IFS3	Lj4g3v0485970	chr4.CM0432.3190.r2.m	isoflavone synthase	Monje-Rueda et al., unpublished
HI4′OMT	Lj4g3v0484930	LjT24P23.70.nc	2-hydroxyisoflavanone 4′-O-methyltransferase	Shimada et al. 2007
HID1	Lj0g3v0326489	LjSGA_020298.1	2-hydroxyisoflavanone dehydratase	Shimada et al. 2007
HID2	Lj5g3v2057510	LjB01D01.120	2-hydroxyisoflavanone dehydratase	Shimada et al. 2007
HID3	Lj0g3v0094119	LjSGA_020298.1	2-hydroxyisoflavanone dehydratase	Monje-Rueda et al., unpublished
HID4	Lj5g3v2057520	chr5.CM0200.1460.r2.m	2-hydroxyisoflavanone dehydratase	Monje-Rueda et al., unpublished
I2′H1	Lj4g3v0189840	chr4.CM0026.1220.r2.a	isoflavone 2′-hydroxylase	Shelton et al. 2012
I2'H2	Lj4g3v0189840	chr4.CM0256.420	isoflavone 2′-hydroxylase	Shelton et al. 2012
IFR1	Lj2g3v1734650	chr2.CM0249.1070.nc	isoflavone reductase	Shimada et al. 2007
VR1	Lj6g3v0294050	chr1.CM1255.320.r2.m	vestitone reductase	Shimada et al. 2007
VR2	Lj3g3v2735150	chr1.CM1255.310.r2.m	vestitone reductase	Shimada et al. 2007
VR3	Lj6g3v0293030	not available	vestitone reductase	Monje-Rueda et al., unpublished
VR4	Lj5g3v0108500	not available	vestitone reductase	Monje-Rueda et al., unpublished
PTR1	Lj3g3v3360890	chr3.CM0091.1150.r2.d	pterocarpan reductase	Akashi et al. 2006
PTR2	Lj3g3v3360920	chr3.CM0091.1170.r2.d	pterocarpan reductase	Akashi et al. 2006
PTR3	Lj3g3v3360930	chr3.CM0091.1180.r2.d	pterocarpan reductase	Akashi et al. 2006
PTR4	Lj1g3v2124770	chr1.CM0952.30.r2.a	pterocarpan reductase	Akashi et al. 2006
UGT72AD1	Lj1g3v0264230	chr1.LjT10H09.40.r2.m	uridine diphosphate glycosyltransferase	Yin et al. 2017
UGT72AH1	Lj0g3v0304689	chr3.CM0846.120.r2.d	uridine diphosphate glycosyltransferase	Yin et al. 2017
UGT72Z2	Lj0g3v0214389	LjSGA_016571.1	uridine diphosphate glycosyltransferase	Yin et al. 2017
UGT72AF1	Lj6g3v1985690	chr6.CM0118.1240.r2.d	uridine diphosphate glycosyltransferase	Yin et al. 2017
UGT72V3	Lj3g3v0429540	chr3.CM0282.950.r2.m	uridine diphosphate glycosyltransferase	Yin et al. 2017
TT2a	Lj6g3v1201340	chr6.CM0013.1540.r2.a	R2/R3 MYB transcription factor	Yoshida et al 2008
TT2b	Lj6g3v1201220	chr6.CM0013.1500.r2.m	R2/R3 MYB transcription factor	Yoshida et al 2008
TT2c	Lj6g3v1201370	chr6.CM0013.1560.r2.a	R2/R3 MYB transcription factor	Yoshida et al 2008
PAP1	Lj2g3v1068520	chr2.CM1835.350.r2.a	R2/R3 MYB transcription factor	Yoshida et al 2010
MYB14	Lj0g3v0094629	LjSGA_047649.1	R2/R3 MYB transcription factor	Escaray at al. 2017
MYB12	Lj1g3v4863050	chr1.CM0122.2360.r2.a	R2/R3 MYB transcription factor	Kunhiro et al 2017
MYB13	Lj1g3v4483810	chr1.CM0295.20.nd	R2/R3 MYB transcription factor	Shelton et al. 2012
MYB15	Lj6g3v0029920	chr6.CM1613.30.nc	R2/R3 MYB transcription factor	Shelton et al. 2012
